# Supplementary material for: 2-{[(Pyridin-2-yl)amino]­meth­yl}phenol
Source: Acta Crystallogr Sect E Struct Rep Online. 2012 Jul 18;68(Pt 8):o2473. doi: 10.1107/S1600536812031340 (PMC3414928; doi:10.1107/S1600536812031340)
Supplement: Supplementary file 1 [file e-68-o2473-sup1.cif]

##############################################################################
#                                                                            #
# This CIF contains the data in a paper accepted for publication in          #
# Acta Crystallographica Section E. It conforms to the requirements of       #
# Notes for Authors for Acta Crystallographica Section E, and has been       #
# peer reviewed under the auspices of the IUCr Commission on Journals.       #
#                                                                            #
# Full details of the Crystallographic Information File format               #
# are given in the paper "The Crystallographic Information File (CIF):       #
# a New Standard Archive File for Crystallography" by S. R. Hall, F. H.      #
# Allen and I. D. Brown [Acta Cryst. (1991), A47, 655-685].                  #
#                                                                            #
# The current version of the core CIF dictionary is obtainable from          #
# ftp://ftp.iucr.org/pub/cif_core.dic.                                       #
#                                                                            #
# Software is freely available for graphical display of the structure(s)     #
# in this CIF. For information consult the CIF software page                 #
# http://www.iucr.org/resources/cif/software.                                #
#                                                                            #
# This file may be used for bona fide research purposes within the           #
# scientific community so long as proper attribution is given to the journal # 
# article from which it was obtained.                                        #
#                                                                            #
##############################################################################
data_global
_audit_creation_method     SHELXL-97
_journal_date_recd_electronic     2012-06-25
_journal_date_accepted     2012-07-10
_journal_name_full     'Acta Crystallographica, Section E'
_journal_year     2012
_journal_volume     68
_journal_issue      8
_journal_page_first     o2473
_journal_page_last     o2473
_journal_paper_category     QO
_journal_paper_doi     10.1107/S1600536812031340
_journal_coeditor_code     XU5581
_publ_contact_author
;
     Dr. Seik Weng Ng
     Department of Chemistry
     University of Malaya
     50603 Kuala Lumpur
     Malaysia
;
_publ_contact_author_email     seikweng@um.edu.my
_publ_contact_author_fax     '03 7967 4193'
_publ_contact_author_phone     '03 7967 6778'
_publ_section_title
;
2-{[(Pyridin-2-yl)amino]methyl}phenol
;
loop_
    _publ_author_name
    _publ_author_address
    'Gao, Shan'
;
Key Laboratory of Functional Inorganic Materials Chemistry
Ministry of Education
Heilongjiang University
Harbin 150080
People's Republic of China
;
    'Ng, Seik Weng'
;
Department of Chemistry
University of Malaya
50603 Kuala Lumpur
Malaysia
Chemistry Department
Faculty of Science
King Abdulaziz University
PO Box 80203, Jeddah
Saudi Arabia
;
data_I
_audit_creation_method     SHELXL-97
_chemical_name_systematic
;
2-{[(Pyridin-2-yl)amino]methyl}phenol
;
_chemical_name_common     ?
_chemical_formula_moiety     'C12 H12 N2 O'
_chemical_formula_sum     'C12 H12 N2 O'
_chemical_formula_iupac     'C12 H12 N2 O'
_chemical_formula_weight     200.24
_chemical_melting_point     ?
_symmetry_cell_setting     orthorhombic
_symmetry_space_group_name_H-M     'P 21 21 21'
_symmetry_space_group_name_Hall     'P 2ac 2ab'
loop_
    _symmetry_equiv_pos_as_xyz
    'x, y, z'
    '-x+1/2, -y, z+1/2'
    'x+1/2, -y+1/2, -z'
    '-x, y+1/2, -z+1/2'
_cell_length_a     6.3331(4)
_cell_length_b     10.6761(9)
_cell_length_c     15.3714(10)
_cell_angle_alpha     90.00
_cell_angle_beta     90.00
_cell_angle_gamma     90.00
_cell_volume     1039.30(13)
_cell_formula_units_Z     4
_cell_measurement_reflns_used     6231
_cell_measurement_theta_min     3.27
_cell_measurement_theta_max     27.43
_cell_measurement_temperature     295(2)
_exptl_crystal_description     prism
_exptl_crystal_colour     'faint yellow'
_exptl_crystal_size_max     0.25
_exptl_crystal_size_mid     0.19
_exptl_crystal_size_min     0.15
_exptl_crystal_density_diffrn     1.280
_exptl_crystal_density_meas     ?
_exptl_crystal_density_method     'not measured'
_exptl_crystal_F_000     424
_exptl_absorpt_coefficient_mu     0.084
_exptl_absorpt_correction_type     multi-scan
_exptl_absorpt_process_details     '(ABSCOR; Higashi, 1995)'
_exptl_absorpt_correction_T_min     0.9794
_exptl_absorpt_correction_T_max     0.9876
_diffrn_ambient_temperature     293(2)
_diffrn_radiation_type     MoK\a
_diffrn_radiation_wavelength     0.71073
_diffrn_radiation_source     'fine-focus sealed tube'
_diffrn_radiation_monochromator     graphite
_diffrn_measurement_device_type     'Rigaku R-AXIS RAPID IP'
_diffrn_measurement_method     '\w scan'
_diffrn_detector_area_resol_mean     ?
_diffrn_reflns_number     10221
_diffrn_reflns_av_R_equivalents     0.0471
_diffrn_reflns_av_sigmaI/netI     0.0260
_diffrn_reflns_theta_min     3.27
_diffrn_reflns_theta_max     27.43
_diffrn_reflns_theta_full     27.43
_diffrn_measured_fraction_theta_max     0.999
_diffrn_measured_fraction_theta_full     0.999
_diffrn_reflns_limit_h_min     -8
_diffrn_reflns_limit_h_max     8
_diffrn_reflns_limit_k_min     -13
_diffrn_reflns_limit_k_max     13
_diffrn_reflns_limit_l_min     -19
_diffrn_reflns_limit_l_max     19
_diffrn_standards_number     0
_diffrn_standards_interval_count     0
_diffrn_standards_interval_time     0
_diffrn_standards_decay_%     0
_reflns_number_total     1391
_reflns_number_gt     887
_reflns_threshold_expression     I>2\s(I)
_refine_ls_structure_factor_coef     Fsqd
_refine_ls_matrix_type     full
_refine_ls_R_factor_all     0.0783
_refine_ls_R_factor_gt     0.0434
_refine_ls_wR_factor_gt     0.1082
_refine_ls_wR_factor_ref     0.1312
_refine_ls_goodness_of_fit_ref     1.041
_refine_ls_restrained_S_all     1.041
_refine_ls_number_reflns     1391
_refine_ls_number_parameters     144
_refine_ls_number_restraints     2
_refine_ls_hydrogen_treatment     mixed
_refine_ls_weighting_scheme     calc
_refine_ls_weighting_details
                 'calc w=1/[\s^2^(Fo^2^)+(0.0773P)^2^] where P=(Fo^2^+2Fc^2^)/3'
_atom_sites_solution_hydrogens     geom
_atom_sites_solution_primary     direct
_atom_sites_solution_secondary     difmap
_refine_ls_shift/su_max     0.001
_refine_ls_shift/su_mean     0.001
_refine_diff_density_max     0.134
_refine_diff_density_min     -0.182
_refine_ls_extinction_method     none
_refine_ls_extinction_coef     ?
loop_
    _atom_type_symbol
    _atom_type_description
    _atom_type_scat_dispersion_real
    _atom_type_scat_dispersion_imag
    _atom_type_scat_source
    'C' 'C' 0.0033 0.0000
                         'International Tables Vol C Tables 4.2.6.8 and 6.1.1.4'
    'H' 'H' 0.0000 0.0000
                         'International Tables Vol C Tables 4.2.6.8 and 6.1.1.4'
    'N' 'N' 0.0061 0.0000
                         'International Tables Vol C Tables 4.2.6.8 and 6.1.1.4'
    'O' 'O' 0.0106 0.0000
                         'International Tables Vol C Tables 4.2.6.8 and 6.1.1.4'
_computing_data_collection     'RAPID-AUTO (Rigaku, 1998)'
_computing_cell_refinement     'RAPID-AUTO (Rigaku, 1998)'
_computing_data_reduction     'CrystalClear (Rigaku/MSC, 2002)'
_computing_structure_solution     'SHELXS97 (Sheldrick, 2008)'
_computing_structure_refinement     'SHELXL97 (Sheldrick, 2008)'
_computing_molecular_graphics     'X-SEED (Barbour, 2001)'
_computing_publication_material     'publCIF (Westrip, 2010)'
loop_
    _atom_site_type_symbol
    _atom_site_label
    _atom_site_fract_x
    _atom_site_fract_y
    _atom_site_fract_z
    _atom_site_U_iso_or_equiv
    _atom_site_adp_type
    _atom_site_calc_flag
    _atom_site_refinement_flags
    _atom_site_occupancy
    _atom_site_symmetry_multiplicity
    _atom_site_disorder_assembly
    _atom_site_disorder_group
    O O1 0.6052(3) 0.1233(2) 0.18887(14) 0.0752(7) Uani d D 1 1 . .
    N N1 0.8839(3) 0.0670(2) 0.06566(14) 0.0570(6) Uani d . 1 1 . .
    N N2 1.1470(4) 0.1185(3) 0.16368(15) 0.0672(8) Uani d D 1 1 . .
    C C1 0.8251(6) 0.0489(3) -0.01804(18) 0.0672(8) Uani d . 1 1 . .
    H H1A 0.6882 0.0212 -0.0286 0.081 Uiso calc R 1 1 . .
    C C2 0.9537(6) 0.0687(3) -0.0877(2) 0.0762(9) Uani d . 1 1 . .
    H H2A 0.9069 0.0534 -0.1441 0.091 Uiso calc R 1 1 . .
    C C3 1.1575(6) 0.1126(3) -0.0720(2) 0.0706(9) Uani d . 1 1 . .
    H H3 1.2483 0.1294 -0.1181 0.085 Uiso calc R 1 1 . .
    C C4 1.2220(5) 0.1305(3) 0.01124(19) 0.0636(8) Uani d . 1 1 . .
    H H4 1.3573 0.1600 0.0227 0.076 Uiso calc R 1 1 . .
    C C5 1.0823(4) 0.1041(3) 0.08020(17) 0.0542(7) Uani d . 1 1 . .
    C C6 1.0371(5) 0.0617(3) 0.23756(18) 0.0652(8) Uani d . 1 1 . .
    H H6A 1.1414 0.0269 0.2769 0.078 Uiso calc R 1 1 . .
    H H6B 0.9513 -0.0071 0.2163 0.078 Uiso calc R 1 1 . .
    C C7 0.8978(4) 0.1498(3) 0.28793(17) 0.0564(7) Uani d . 1 1 . .
    C C8 0.9675(5) 0.2047(3) 0.36466(18) 0.0672(9) Uani d . 1 1 . .
    H H8 1.1032 0.1872 0.3843 0.081 Uiso calc R 1 1 . .
    C C9 0.8415(6) 0.2848(3) 0.4129(2) 0.0761(9) Uani d . 1 1 . .
    H H9 0.8911 0.3193 0.4645 0.091 Uiso calc R 1 1 . .
    C C10 0.6432(6) 0.3126(3) 0.3835(2) 0.0763(10) Uani d . 1 1 . .
    H H10 0.5583 0.3673 0.4150 0.092 Uiso calc R 1 1 . .
    C C11 0.5680(5) 0.2601(3) 0.30782(18) 0.0692(8) Uani d . 1 1 . .
    H H11 0.4334 0.2801 0.2881 0.083 Uiso calc R 1 1 . .
    C C12 0.6935(4) 0.1769(3) 0.26072(17) 0.0567(7) Uani d . 1 1 . .
    H H1 0.694(5) 0.093(4) 0.153(2) 0.119(17) Uiso d D 1 1 . .
    H H2 1.2851(18) 0.126(4) 0.167(2) 0.092(11) Uiso d D 1 1 . .
loop_
    _atom_site_aniso_label
    _atom_site_aniso_U_11
    _atom_site_aniso_U_22
    _atom_site_aniso_U_33
    _atom_site_aniso_U_12
    _atom_site_aniso_U_13
    _atom_site_aniso_U_23
    O1 0.0449(10) 0.1083(19) 0.0723(13) -0.0019(12) -0.0022(11) -0.0175(13)
    N1 0.0441(11) 0.0614(15) 0.0655(13) 0.0003(11) -0.0053(11) -0.0049(11)
    N2 0.0426(12) 0.099(2) 0.0599(14) -0.0044(13) -0.0005(11) -0.0014(13)
    C1 0.0658(18) 0.068(2) 0.0680(18) -0.0014(15) -0.0109(16) -0.0112(15)
    C2 0.094(2) 0.073(2) 0.0620(16) -0.001(2) -0.0054(19) -0.0145(16)
    C3 0.084(2) 0.064(2) 0.0638(18) 0.0032(17) 0.0141(16) -0.0084(14)
    C4 0.0585(16) 0.0609(19) 0.0715(19) -0.0017(15) 0.0113(15) -0.0067(14)
    C5 0.0471(14) 0.0553(17) 0.0601(14) 0.0020(13) 0.0012(13) -0.0030(13)
    C6 0.0544(15) 0.078(2) 0.0634(16) 0.0060(15) -0.0075(14) 0.0105(15)
    C7 0.0471(14) 0.0667(19) 0.0555(14) -0.0064(13) 0.0017(13) 0.0094(13)
    C8 0.0610(17) 0.082(2) 0.0581(15) -0.0153(17) -0.0026(15) 0.0086(15)
    C9 0.090(2) 0.077(2) 0.0616(16) -0.022(2) 0.0027(18) -0.0032(17)
    C10 0.087(2) 0.071(2) 0.0709(18) -0.0049(19) 0.0184(18) -0.0051(16)
    C11 0.0581(16) 0.078(2) 0.0713(17) 0.0046(17) 0.0107(15) 0.0055(17)
    C12 0.0497(14) 0.0644(19) 0.0561(15) -0.0075(13) 0.0031(13) -0.0002(13)
loop_
    _geom_bond_atom_site_label_1
    _geom_bond_atom_site_label_2
    _geom_bond_site_symmetry_2
    _geom_bond_distance
    _geom_bond_publ_flag
    O1 C12 . 1.364(3) ?
    O1 H1 . 0.851(10) ?
    N1 C5 . 1.336(4) ?
    N1 C1 . 1.353(3) ?
    N2 C5 . 1.356(3) ?
    N2 C6 . 1.464(4) ?
    N2 H2 . 0.879(10) ?
    C1 C2 . 1.362(5) ?
    C1 H1A . 0.9300 ?
    C2 C3 . 1.395(5) ?
    C2 H2A . 0.9300 ?
    C3 C4 . 1.357(4) ?
    C3 H3 . 0.9300 ?
    C4 C5 . 1.409(4) ?
    C4 H4 . 0.9300 ?
    C6 C7 . 1.504(4) ?
    C6 H6A . 0.9700 ?
    C6 H6B . 0.9700 ?
    C7 C8 . 1.389(4) ?
    C7 C12 . 1.390(4) ?
    C8 C9 . 1.384(5) ?
    C8 H8 . 0.9300 ?
    C9 C10 . 1.367(5) ?
    C9 H9 . 0.9300 ?
    C10 C11 . 1.377(4) ?
    C10 H10 . 0.9300 ?
    C11 C12 . 1.394(4) ?
    C11 H11 . 0.9300 ?
loop_
    _geom_angle_atom_site_label_1
    _geom_angle_atom_site_label_2
    _geom_angle_atom_site_label_3
    _geom_angle_site_symmetry_1
    _geom_angle_site_symmetry_3
    _geom_angle
    _geom_angle_publ_flag
    C12 O1 H1 . . 114(3) ?
    C5 N1 C1 . . 117.4(3) ?
    C5 N2 C6 . . 122.9(3) ?
    C5 N2 H2 . . 111(2) ?
    C6 N2 H2 . . 118(2) ?
    N1 C1 C2 . . 124.1(3) ?
    N1 C1 H1A . . 118.0 ?
    C2 C1 H1A . . 118.0 ?
    C1 C2 C3 . . 118.0(3) ?
    C1 C2 H2A . . 121.0 ?
    C3 C2 H2A . . 121.0 ?
    C4 C3 C2 . . 119.3(3) ?
    C4 C3 H3 . . 120.4 ?
    C2 C3 H3 . . 120.4 ?
    C3 C4 C5 . . 119.5(3) ?
    C3 C4 H4 . . 120.2 ?
    C5 C4 H4 . . 120.2 ?
    N1 C5 N2 . . 118.4(2) ?
    N1 C5 C4 . . 121.6(3) ?
    N2 C5 C4 . . 120.0(2) ?
    N2 C6 C7 . . 114.8(3) ?
    N2 C6 H6A . . 108.6 ?
    C7 C6 H6A . . 108.6 ?
    N2 C6 H6B . . 108.6 ?
    C7 C6 H6B . . 108.6 ?
    H6A C6 H6B . . 107.5 ?
    C8 C7 C12 . . 117.6(3) ?
    C8 C7 C6 . . 121.0(3) ?
    C12 C7 C6 . . 121.4(3) ?
    C9 C8 C7 . . 122.1(3) ?
    C9 C8 H8 . . 118.9 ?
    C7 C8 H8 . . 118.9 ?
    C10 C9 C8 . . 119.1(3) ?
    C10 C9 H9 . . 120.4 ?
    C8 C9 H9 . . 120.4 ?
    C9 C10 C11 . . 120.5(3) ?
    C9 C10 H10 . . 119.7 ?
    C11 C10 H10 . . 119.7 ?
    C10 C11 C12 . . 120.1(3) ?
    C10 C11 H11 . . 120.0 ?
    C12 C11 H11 . . 120.0 ?
    O1 C12 C7 . . 122.5(3) ?
    O1 C12 C11 . . 117.0(3) ?
    C7 C12 C11 . . 120.5(3) ?
loop_
    _geom_torsion_atom_site_label_1
    _geom_torsion_atom_site_label_2
    _geom_torsion_atom_site_label_3
    _geom_torsion_atom_site_label_4
    _geom_torsion_site_symmetry_1
    _geom_torsion_site_symmetry_2
    _geom_torsion_site_symmetry_3
    _geom_torsion_site_symmetry_4
    _geom_torsion
    _geom_torsion_publ_flag
    C5 N1 C1 C2 . . . . -1.4(5) ?
    N1 C1 C2 C3 . . . . -1.3(5) ?
    C1 C2 C3 C4 . . . . 1.8(5) ?
    C2 C3 C4 C5 . . . . 0.2(5) ?
    C1 N1 C5 N2 . . . . -177.7(3) ?
    C1 N1 C5 C4 . . . . 3.6(4) ?
    C6 N2 C5 N1 . . . . 18.7(5) ?
    C6 N2 C5 C4 . . . . -162.5(3) ?
    C3 C4 C5 N1 . . . . -3.0(5) ?
    C3 C4 C5 N2 . . . . 178.2(3) ?
    C5 N2 C6 C7 . . . . -101.6(3) ?
    N2 C6 C7 C8 . . . . -98.6(3) ?
    N2 C6 C7 C12 . . . . 82.9(4) ?
    C12 C7 C8 C9 . . . . -0.6(4) ?
    C6 C7 C8 C9 . . . . -179.1(3) ?
    C7 C8 C9 C10 . . . . -1.1(5) ?
    C8 C9 C10 C11 . . . . 1.1(5) ?
    C9 C10 C11 C12 . . . . 0.6(5) ?
    C8 C7 C12 O1 . . . . -176.6(3) ?
    C6 C7 C12 O1 . . . . 1.9(4) ?
    C8 C7 C12 C11 . . . . 2.3(4) ?
    C6 C7 C12 C11 . . . . -179.2(3) ?
    C10 C11 C12 O1 . . . . 176.6(3) ?
    C10 C11 C12 C7 . . . . -2.3(4) ?
loop_
    _geom_hbond_atom_site_label_D
    _geom_hbond_atom_site_label_H
    _geom_hbond_atom_site_label_A
    _geom_hbond_site_symmetry_A
    _geom_hbond_distance_DH
    _geom_hbond_distance_HA
    _geom_hbond_distance_DA
    _geom_hbond_angle_DHA
    O1 H1 N1 . 0.850(10)
                       1.83(2) 2.658(3) 166(5)
    N2 H2 O1 1_655 0.880(10)
                           2.060(10)
                                   2.928(3) 172(3)
