# Supplementary material for: 2-{[(Pyridin-2-yl)amino]­meth­yl}phenol
Source: Acta Crystallogr Sect E Struct Rep Online. 2012 Jul 18;68(Pt 8):o2473. doi: 10.1107/S1600536812031340 (PMC3414928; doi:10.1107/S1600536812031340)
Supplement: Supplementary file 2 [file e-68-o2473-Isup2.hkl]

# 
# h,k,l, Fc-squared, Fo-squared, sigma(Fo-squared) and status flag 
# 
data_I
_shelx_title '  P212121  980 Friedel pairs' 
_shelx_refln_list_code          4 
_shelx_F_calc_maximum      125.00 
_exptl_crystal_F_000       424.00 
_reflns_d_resolution_high  0.7715 
 
loop_ 
 _symmetry_equiv_pos_as_xyz 
 'x, y, z' 
 '-x+1/2, -y, z+1/2' 
 'x+1/2, -y+1/2, -z' 
 '-x, y+1/2, -z+1/2' 
 
_cell_length_a     6.3331 
_cell_length_b    10.6761 
_cell_length_c    15.3714 
_cell_angle_alpha  90.000 
_cell_angle_beta   90.000 
_cell_angle_gamma  90.000 
 
_shelx_F_squared_multiplier     1.000 
 
loop_ 
 _refln_index_h 
 _refln_index_k 
 _refln_index_l 
 _refln_F_squared_calc 
 _refln_F_squared_meas 
 _refln_F_squared_sigma 
 _refln_observed_status 
   2   0   0      167.35      156.34      1.91 o 
   4   0   0     1147.57     1257.77     10.54 o 
   6   0   0        3.78        2.91      2.11 o 
   8   0   0        0.00       -0.71      2.70 o 
   1   1   0        0.53        1.41      0.60 o 
   2   1   0     1269.23     1177.55      6.38 o 
   3   1   0      220.34      217.32      2.11 o 
   4   1   0       28.61       34.84      1.34 o 
   5   1   0        4.42        4.21      1.29 o 
   6   1   0        1.85        0.97      1.50 o 
   7   1   0       13.45       10.93      2.17 o 
   8   1   0        1.37       -0.46      2.18 o 
   0   2   0      185.90      170.43      4.35 o 
   1   2   0     7727.26     7450.63     46.90 o 
   2   2   0        8.12        7.11      1.04 o 
   3   2   0       98.21      114.41      1.50 o 
   4   2   0        0.04        1.25      0.93 o 
   5   2   0        9.00        9.14      1.33 o 
   6   2   0        0.08        0.43      1.15 o 
   7   2   0        2.05        0.30      1.42 o 
   8   2   0        1.73        1.49      1.93 o 
   1   3   0     1304.26     1164.07      8.13 o 
   2   3   0      264.15      245.25      2.99 o 
   3   3   0       33.98       30.29      1.47 o 
   4   3   0        1.17        2.30      1.09 o 
   5   3   0       51.95       54.33      1.99 o 
   6   3   0        1.04        0.20      1.15 o 
   7   3   0        0.42        0.97      1.46 o 
   8   3   0        1.32        3.59      2.12 o 
   0   4   0     3240.77     3018.04     28.15 o 
   1   4   0      827.95      750.81      6.12 o 
   2   4   0      195.66      192.60      2.75 o 
   3   4   0      184.44      185.88      2.92 o 
   4   4   0      164.06      171.95      2.75 o 
   5   4   0        9.44       10.95      1.41 o 
   6   4   0       13.02       13.75      1.65 o 
   7   4   0        0.42        0.66      1.64 o 
   1   5   0       58.02       63.41      2.05 o 
   2   5   0      723.37      691.20      6.05 o 
   3   5   0       40.35       36.29      2.37 o 
   4   5   0      147.36      154.15      3.44 o 
   5   5   0       13.86       13.11      1.63 o 
   6   5   0        4.79        7.04      1.77 o 
   7   5   0       12.85       12.13      2.40 o 
   0   6   0      247.07      263.27      6.15 o 
   1   6   0      148.26      130.51      2.97 o 
   2   6   0      201.28      191.05      3.42 o 
   3   6   0      130.25      134.32      3.49 o 
   4   6   0       11.12       13.98      2.32 o 
   5   6   0        4.11        3.98      1.81 o 
   6   6   0        5.81        6.28      1.70 o 
   7   6   0        0.49       -1.50      1.98 o 
   1   7   0       21.79       21.63      2.23 o 
   2   7   0      272.82      296.25      4.67 o 
   3   7   0       17.64       22.42      2.33 o 
   4   7   0       14.08       13.96      1.93 o 
   5   7   0        0.02        0.66      1.83 o 
   6   7   0        3.02        2.36      1.87 o 
   7   7   0        0.46        1.81      2.07 o 
   0   8   0       12.45       15.75      4.01 o 
   1   8   0       26.25       27.70      2.63 o 
   2   8   0       12.19       10.87      2.61 o 
   3   8   0       10.37       11.38      2.61 o 
   4   8   0        4.58        3.30      1.86 o 
   5   8   0        0.14        2.60      2.42 o 
   6   8   0       14.63       16.80      3.31 o 
   1   9   0      211.42      220.45      5.27 o 
   2   9   0        1.58        1.44      2.16 o 
   3   9   0        6.09        3.43      2.31 o 
   4   9   0        1.47        4.29      2.91 o 
   5   9   0       10.90       13.37      2.98 o 
   6   9   0        0.62        2.35      3.97 o 
   0  10   0        0.52        4.36      4.32 o 
   1  10   0        6.38        9.25      2.72 o 
   2  10   0        0.36        1.27      2.35 o 
   3  10   0        4.53        2.56      2.50 o 
   4  10   0        0.19       -0.01      2.25 o 
   5  10   0        7.81       10.94      3.25 o 
   1  11   0        0.13        1.20      2.79 o 
   2  11   0       38.75       43.96      3.92 o 
   3  11   0       10.26        4.61      2.90 o 
   4  11   0        0.01       -0.61      2.46 o 
   0  12   0        8.54       10.76      6.98 o 
   1  12   0        3.01        3.53      3.00 o 
   2  12   0        3.09        2.54      3.70 o 
   3  12   0        0.07       -3.35      3.68 o 
   4  12   0        0.01        1.85      3.05 o 
   1  13   0        4.70       -1.06      3.10 o 
   2  13   0       11.91        8.35      4.53 o 
   1   0   1      213.46      181.61      1.11 o 
   2   0   1      133.29      121.33      1.19 o 
   3   0   1      117.24      109.19      1.28 o 
   4   0   1        6.24        6.70      1.00 o 
   5   0   1        1.32        2.27      1.14 o 
   6   0   1        3.38        2.00      1.54 o 
   7   0   1       13.99       16.69      3.56 o 
   8   0   1        0.53        2.90      2.63 o 
   1   1   1     5182.58     4978.47     20.54 o 
   2   1   1      899.15      858.40      3.59 o 
   3   1   1      740.32      726.03      3.39 o 
   4   1   1       16.14       17.24      0.85 o 
   5   1   1        0.09        0.26      0.72 o 
   6   1   1       12.28       11.14      1.24 o 
   7   1   1        2.13        1.65      1.26 o 
   8   1   1        1.57        3.10      1.76 o 
   0   2   1     7096.41     6726.24     41.27 o 
   1   2   1      492.91      434.54      2.54 o 
   2   2   1      446.68      415.38      2.75 o 
   3   2   1      155.18      141.68      1.24 o 
   4   2   1      183.40      192.22      1.56 o 
   5   2   1       16.96       20.98      1.04 o 
   6   2   1       11.07       11.24      1.01 o 
   7   2   1        3.71        4.16      1.20 o 
   8   2   1        1.64        0.40      1.69 o 
   0   3   1    15624.20    15206.98    102.23 o 
   1   3   1      558.42      510.49      3.38 o 
   2   3   1       35.29       33.46      1.01 o 
   3   3   1       99.52      107.78      1.49 o 
   4   3   1      267.74      275.30      2.05 o 
   5   3   1       47.50       48.98      1.25 o 
   6   3   1        0.82        0.92      0.92 o 
   7   3   1       34.09       41.85      1.55 o 
   8   3   1        0.61        0.68      1.47 o 
   0   4   1       19.30       14.74      2.53 o 
   1   4   1       70.23       67.46      1.27 o 
   2   4   1      537.09      529.79      3.46 o 
   3   4   1       17.27       19.77      1.29 o 
   4   4   1       24.98       25.70      1.21 o 
   5   4   1       11.82       12.80      1.08 o 
   6   4   1        0.73        1.96      0.98 o 
   7   4   1        0.19        1.53      1.08 o 
   0   5   1       38.15       37.54      2.20 o 
   1   5   1      758.97      725.29      4.46 o 
   2   5   1      223.08      230.78      2.28 o 
   3   5   1       40.16       43.44      1.37 o 
   4   5   1      111.74      114.25      2.01 o 
   5   5   1        4.94        4.53      1.13 o 
   6   5   1        3.02        4.18      1.11 o 
   7   5   1        0.13       -0.13      1.15 o 
   0   6   1      253.98      245.09      3.46 o 
   1   6   1     1017.92      987.83      6.05 o 
   2   6   1        5.67        4.96      1.22 o 
   3   6   1       33.81       37.64      1.52 o 
   4   6   1      112.77      120.45      2.32 o 
   5   6   1       32.22       33.58      1.59 o 
   6   6   1        8.36        8.57      1.42 o 
   7   6   1        0.07        0.63      1.47 o 
   0   7   1      196.10      199.34      4.01 o 
   1   7   1      107.46      110.84      2.27 o 
   2   7   1        2.25        2.45      1.41 o 
   3   7   1       24.36       23.78      1.98 o 
   4   7   1        6.39        6.91      1.70 o 
   5   7   1       22.33       27.46      1.73 o 
   6   7   1        2.15        2.23      1.21 o 
   7   7   1        0.98        4.13      1.64 o 
   0   8   1       27.04       25.95      2.86 o 
   1   8   1       17.22       16.91      1.85 o 
   2   8   1      244.58      261.74      3.47 o 
   3   8   1       34.36       34.98      2.02 o 
   4   8   1        7.52        7.19      1.63 o 
   5   8   1        2.45        2.23      1.68 o 
   6   8   1        2.73        4.91      2.23 o 
   0   9   1       14.18       17.46      2.75 o 
   1   9   1        1.35        1.93      1.81 o 
   2   9   1       37.20       37.70      2.38 o 
   3   9   1       26.34       29.34      2.45 o 
   4   9   1        3.20        5.25      1.62 o 
   5   9   1        6.76        7.51      2.19 o 
   6   9   1       18.46       28.42      2.45 o 
   0  10   1        2.83        2.09      2.36 o 
   1  10   1       27.32       32.62      2.24 o 
   2  10   1       33.22       29.21      2.92 o 
   3  10   1        4.15        3.19      2.07 o 
   4  10   1        1.00        3.22      1.71 o 
   5  10   1        0.78        2.76      2.31 o 
   0  11   1        0.27       -2.81      3.28 o 
   1  11   1        1.09        2.38      2.00 o 
   2  11   1        2.41        4.34      1.98 o 
   3  11   1        7.89        8.88      2.13 o 
   4  11   1        0.18        1.96      1.95 o 
   0  12   1        0.03       -0.03      2.59 o 
   1  12   1        5.71        6.73      2.92 o 
   2  12   1        4.06        3.53      2.13 o 
   3  12   1        6.91        8.83      2.56 o 
   4  12   1        0.38        2.54      2.35 o 
   0  13   1        1.95        6.76      3.87 o 
   1  13   1        0.22        1.26      2.28 o 
   2  13   1        2.66        5.27      2.60 o 
   1   0   2     2070.33     1827.84     18.20 o 
   2   0   2     1205.58     1144.82      5.19 o 
   3   0   2      341.20      372.60      2.55 o 
   4   0   2        5.11        5.20      0.99 o 
   5   0   2       20.79       23.68      1.64 o 
   6   0   2        5.22        5.34      2.24 o 
   7   0   2       24.22       23.99      3.92 o 
   8   0   2        0.33        2.50      2.53 o 
   0   1   2     1104.64     1031.52      5.55 o 
   1   1   2      217.31      197.26      1.18 o 
   2   1   2      682.03      647.33      2.66 o 
   3   1   2       40.82       41.92      0.81 o 
   4   1   2      246.75      239.66      1.81 o 
   5   1   2       10.98       11.87      0.99 o 
   6   1   2        8.25        8.35      1.07 o 
   7   1   2       14.58       15.94      1.56 o 
   8   1   2        4.15        5.17      2.12 o 
   0   2   2     1347.81     1272.47      8.18 o 
   1   2   2     1089.33      997.19      4.62 o 
   2   2   2     1285.25     1248.41      7.50 o 
   3   2   2      516.67      520.90      3.12 o 
   4   2   2      183.01      183.74      1.56 o 
   5   2   2        9.90       10.79      0.90 o 
   6   2   2        2.77        3.92      0.99 o 
   7   2   2       10.05        8.30      1.47 o 
   8   2   2        1.24        2.85      1.56 o 
   0   3   2      762.40      644.01      5.34 o 
   1   3   2     3235.41     3044.74     13.97 o 
   2   3   2      197.82      187.06      1.69 o 
   3   3   2       69.79       77.34      1.22 o 
   4   3   2      108.25      111.39      1.30 o 
   5   3   2        1.08        1.41      0.78 o 
   6   3   2        6.94        6.64      1.06 o 
   7   3   2        2.41        2.62      1.08 o 
   0   4   2        2.34        2.47      1.46 o 
   1   4   2      288.01      278.13      2.22 o 
   2   4   2       25.71       25.93      1.23 o 
   3   4   2       76.83       72.12      1.51 o 
   4   4   2       98.20      100.51      1.59 o 
   5   4   2       63.87       61.15      1.50 o 
   6   4   2       12.57       12.22      1.25 o 
   7   4   2        1.32        1.20      1.22 o 
   0   5   2       97.85       88.32      2.38 o 
   1   5   2       12.53       13.93      1.17 o 
   2   5   2      443.09      451.37      3.35 o 
   3   5   2        1.12        1.90      1.01 o 
   4   5   2       23.28       24.40      1.36 o 
   5   5   2       32.17       33.78      1.37 o 
   6   5   2        9.78        9.68      1.24 o 
   7   5   2        7.39        3.51      1.48 o 
   0   6   2      150.31      143.18      2.84 o 
   1   6   2       52.17       44.91      1.61 o 
   2   6   2      105.83      110.63      2.12 o 
   3   6   2       26.77       29.97      1.45 o 
   4   6   2       29.90       28.55      2.27 o 
   5   6   2       22.78       26.08      1.47 o 
   6   6   2       19.08       23.08      1.66 o 
   7   6   2        4.91        3.26      1.58 o 
   0   7   2        2.88        1.96      1.78 o 
   1   7   2      181.08      191.49      2.64 o 
   2   7   2       54.38       56.28      1.94 o 
   3   7   2       61.80       63.46      1.97 o 
   4   7   2       60.16       66.21      2.03 o 
   5   7   2        7.43        8.79      1.74 o 
   6   7   2       10.80       10.85      1.50 o 
   7   7   2        2.85        1.00      1.70 o 
   0   8   2        5.58        7.84      2.47 o 
   1   8   2       10.03       10.23      1.79 o 
   2   8   2       16.78       14.90      1.78 o 
   3   8   2        3.88        2.34      1.45 o 
   4   8   2       56.48       62.48      2.18 o 
   5   8   2       15.61       12.69      1.96 o 
   6   8   2        4.72        5.33      2.15 o 
   0   9   2       29.78       35.22      3.03 o 
   1   9   2       24.66       26.94      2.09 o 
   2   9   2        6.42        5.68      1.74 o 
   3   9   2       25.93       26.02      2.95 o 
   4   9   2        3.88        4.85      1.60 o 
   5   9   2        7.40        6.55      2.01 o 
   6   9   2        0.91        3.17      2.09 o 
   0  10   2        4.05        3.58      2.48 o 
   1  10   2        3.58        5.10      1.86 o 
   2  10   2       11.52        9.88      1.95 o 
   3  10   2        2.88        1.32      1.80 o 
   4  10   2        2.38        4.41      2.26 o 
   5  10   2        0.13        1.66      2.06 o 
   0  11   2        0.06       -2.97      2.97 o 
   1  11   2        1.85        3.28      2.02 o 
   2  11   2        6.81        0.99      2.07 o 
   3  11   2        0.70        1.58      1.97 o 
   4  11   2        0.78        2.22      2.16 o 
   0  12   2       11.33       16.16      3.46 o 
   1  12   2        4.67        5.83      2.39 o 
   2  12   2        7.95        9.93      2.75 o 
   3  12   2        0.14        0.87      2.05 o 
   4  12   2        0.36        1.33      3.08 o 
   0  13   2        0.35        2.10      3.18 o 
   1  13   2        3.84        5.55      2.68 o 
   2  13   2        0.68        1.43      2.19 o 
   1   0   3       27.86       29.07      0.84 o 
   2   0   3     1239.17     1206.72     15.80 o 
   3   0   3      168.08      190.88      1.81 o 
   4   0   3       10.62       14.95      1.72 o 
   5   0   3       24.12       25.20      2.22 o 
   6   0   3       56.85       73.63      4.22 o 
   7   0   3        9.28        7.75      3.71 o 
   8   0   3        2.16        0.99      2.26 o 
   0   1   3     2026.54     1910.22      9.41 o 
   1   1   3      600.00      533.10      2.95 o 
   2   1   3      243.34      227.38      1.27 o 
   3   1   3      127.87      132.55      1.07 o 
   4   1   3       80.52       77.58      1.08 o 
   5   1   3       43.39       38.59      1.23 o 
   6   1   3        5.77        5.76      1.03 o 
   7   1   3        9.01        9.40      1.60 o 
   8   1   3        4.08        7.13      2.49 o 
   0   2   3     3247.28     3029.63     18.76 o 
   1   2   3      989.36      885.17      4.19 o 
   2   2   3      276.02      249.40      1.93 o 
   3   2   3       48.83       50.57      0.78 o 
   4   2   3       14.32       14.78      0.84 o 
   5   2   3       96.62       91.97      1.25 o 
   6   2   3       21.01       26.38      1.27 o 
   7   2   3        9.78        7.05      1.60 o 
   8   2   3        1.10        0.85      1.85 o 
   0   3   3      791.14      680.06      5.64 o 
   1   3   3      689.71      619.17      3.63 o 
   2   3   3      373.40      364.36      2.40 o 
   3   3   3       41.86       41.71      1.20 o 
   4   3   3       91.93       93.28      1.34 o 
   5   3   3       21.65       21.23      0.99 o 
   6   3   3        8.65        7.65      1.05 o 
   7   3   3        5.86        4.69      1.15 o 
   0   4   3      172.64      167.54      2.55 o 
   1   4   3      194.13      182.30      1.87 o 
   2   4   3      926.72      923.38      4.97 o 
   3   4   3        6.80        7.23      0.94 o 
   4   4   3      247.47      246.96      2.34 o 
   5   4   3       16.45       18.71      1.11 o 
   6   4   3       41.61       48.67      1.37 o 
   7   4   3        2.29        2.31      1.14 o 
   0   5   3      181.83      181.19      3.22 o 
   1   5   3      191.41      188.22      2.05 o 
   2   5   3       13.72       15.95      1.14 o 
   3   5   3       57.67       60.89      1.58 o 
   4   5   3       56.36       60.51      1.70 o 
   5   5   3        1.28        1.32      0.96 o 
   6   5   3       13.68       11.02      1.44 o 
   7   5   3        8.86        4.34      2.09 o 
   0   6   3       36.92       33.45      2.20 o 
   1   6   3      106.26      108.87      1.99 o 
   2   6   3        9.50        9.38      1.28 o 
   3   6   3       15.60       17.18      1.59 o 
   4   6   3       32.85       31.62      1.88 o 
   5   6   3       97.14       99.97      2.15 o 
   6   6   3        3.24        1.67      1.23 o 
   7   6   3        0.25        0.41      1.61 o 
   0   7   3      133.53      136.24      3.20 o 
   1   7   3        7.45        6.21      1.38 o 
   2   7   3       12.14       11.72      1.62 o 
   3   7   3       54.10       58.89      1.89 o 
   4   7   3       41.35       48.57      1.99 o 
   5   7   3       13.02       12.74      1.64 o 
   6   7   3        8.42        5.95      1.47 o 
   0   8   3       30.47       30.97      2.65 o 
   1   8   3       21.31       20.38      2.02 o 
   2   8   3       10.91        8.36      1.70 o 
   3   8   3       35.62       35.75      2.19 o 
   4   8   3        0.16       -1.42      1.42 o 
   5   8   3        1.43        3.32      1.59 o 
   6   8   3       16.13       16.65      2.19 o 
   0   9   3        0.55        0.87      2.37 o 
   1   9   3       11.84       12.17      2.12 o 
   2   9   3       18.07       18.63      2.20 o 
   3   9   3       17.07       16.74      2.49 o 
   4   9   3        2.77        3.20      1.76 o 
   5   9   3        0.25        1.42      1.75 o 
   6   9   3        1.76        3.83      2.27 o 
   0  10   3        4.28        4.22      2.57 o 
   1  10   3       22.62       21.11      2.22 o 
   2  10   3        5.62        4.42      1.85 o 
   3  10   3        2.57        3.20      1.87 o 
   4  10   3       10.18        6.09      2.32 o 
   5  10   3        1.17        4.27      2.29 o 
   0  11   3        1.99        5.81      3.48 o 
   1  11   3        5.46        6.77      2.28 o 
   2  11   3        5.34        4.95      2.18 o 
   3  11   3        3.72        1.19      1.99 o 
   4  11   3       10.07       10.67      2.36 o 
   0  12   3        0.35        3.14      2.98 o 
   1  12   3        0.61        0.11      1.79 o 
   2  12   3       10.60       12.73      2.66 o 
   3  12   3        1.79        2.29      2.24 o 
   0  13   3        0.83        2.03      3.30 o 
   1  13   3        2.25        4.98      2.56 o 
   2  13   3        1.91        2.89      2.52 o 
   0   0   4        3.80        2.85      0.89 o 
   1   0   4       25.21       29.80      0.68 o 
   2   0   4      397.73      384.17      2.62 o 
   3   0   4        8.67        9.90      0.83 o 
   4   0   4       96.08       95.14      2.42 o 
   5   0   4       20.43       16.89      2.23 o 
   6   0   4        1.92        2.62      1.64 o 
   7   0   4        0.50        1.56      1.73 o 
   8   0   4        3.75       13.09      6.21 o 
   0   1   4      363.40      295.96      2.08 o 
   1   1   4      466.09      401.15      2.81 o 
   2   1   4       47.41       46.64      0.88 o 
   3   1   4       29.76       28.76      0.65 o 
   4   1   4        0.59        1.19      0.44 o 
   5   1   4      178.08      185.05      1.82 o 
   6   1   4      105.27      113.92      2.09 o 
   7   1   4        2.27        2.61      1.31 o 
   8   1   4        0.34        3.73      4.13 o 
   0   2   4      847.69      750.66      4.99 o 
   1   2   4      305.41      281.94      1.82 o 
   2   2   4     1800.85     1821.99     13.28 o 
   3   2   4       41.28       40.94      0.58 o 
   4   2   4        0.48        0.41      0.55 o 
   5   2   4       48.71       54.45      1.07 o 
   6   2   4       94.01      101.52      2.00 o 
   7   2   4        5.22        6.19      1.34 o 
   0   3   4       50.73       49.58      1.61 o 
   1   3   4      856.08      826.52      4.19 o 
   2   3   4       95.80       90.78      1.17 o 
   3   3   4       98.14       99.72      1.41 o 
   4   3   4       63.16       63.48      1.08 o 
   5   3   4      186.11      187.56      1.70 o 
   6   3   4        4.19        3.69      1.00 o 
   7   3   4       12.46        6.50      2.30 o 
   0   4   4        0.96        0.30      1.01 o 
   1   4   4      278.64      250.83      2.28 o 
   2   4   4       19.26       19.21      0.95 o 
   3   4   4       92.65       93.78      1.42 o 
   4   4   4       33.81       36.72      1.13 o 
   5   4   4      146.05      148.46      1.74 o 
   6   4   4       10.09        8.79      1.23 o 
   7   4   4        3.88        2.89      1.56 o 
   0   5   4      344.89      320.62      3.85 o 
   1   5   4      379.29      385.26      3.00 o 
   2   5   4      132.77      129.34      1.77 o 
   3   5   4       58.88       61.88      1.70 o 
   4   5   4      137.64      148.14      2.29 o 
   5   5   4        9.36        8.15      1.11 o 
   6   5   4       33.22       35.82      1.41 o 
   7   5   4        6.98        5.48      1.85 o 
   0   6   4       56.09       53.51      2.38 o 
   1   6   4        5.80        5.15      1.23 o 
   2   6   4       61.46       60.49      1.66 o 
   3   6   4        7.45        7.90      1.26 o 
   4   6   4       14.53       11.95      2.30 o 
   5   6   4        2.60        1.72      1.09 o 
   6   6   4        5.88        3.33      1.24 o 
   7   6   4        2.00        2.60      1.88 o 
   0   7   4       23.83       22.56      2.62 o 
   1   7   4        8.32        8.92      1.54 o 
   2   7   4       10.38        8.54      1.51 o 
   3   7   4       64.59       71.49      2.04 o 
   4   7   4       29.71       32.73      1.66 o 
   5   7   4       11.13       10.06      1.75 o 
   6   7   4        3.23        3.18      1.23 o 
   0   8   4        0.77        0.31      2.16 o 
   1   8   4       29.02       29.90      1.93 o 
   2   8   4        4.84        5.08      1.59 o 
   3   8   4        4.70        4.44      1.46 o 
   4   8   4       17.85       16.69      1.91 o 
   5   8   4        1.91        4.09      1.74 o 
   6   8   4        2.19        2.56      1.52 o 
   0   9   4       15.66       16.09      2.89 o 
   1   9   4        6.57        6.74      1.93 o 
   2   9   4        6.41        6.59      1.87 o 
   3   9   4       13.34       12.03      2.10 o 
   4   9   4       16.13       14.68      3.12 o 
   5   9   4        0.36        3.30      1.81 o 
   6   9   4        0.22       -3.00      3.00 o 
   0  10   4       77.78       96.64      3.79 o 
   1  10   4        5.38        6.16      2.04 o 
   2  10   4        8.59        9.18      2.04 o 
   3  10   4       24.01        7.22      2.77 o 
   4  10   4        0.49       -0.03      1.53 o 
   5  10   4        3.96        6.41      2.22 o 
   0  11   4        4.58        5.83      2.91 o 
   1  11   4        4.75        4.92      2.01 o 
   2  11   4        1.66        1.32      1.91 o 
   3  11   4       11.94        9.54      3.93 o 
   4  11   4        0.32       -0.01      1.82 o 
   0  12   4        0.17        5.62      3.59 o 
   1  12   4       11.73       13.12      3.29 o 
   2  12   4        6.47        9.02      3.15 o 
   3  12   4        2.91        4.88      2.32 o 
   0  13   4        1.10        1.16      3.64 o 
   1  13   4        1.50        2.35      2.41 o 
   2  13   4        0.74        1.63      2.55 o 
   1   0   5      194.09      172.10      1.60 o 
   2   0   5      269.80      283.97      1.93 o 
   3   0   5       43.04       45.21      0.97 o 
   4   0   5       35.40       35.55      1.43 o 
   5   0   5      181.67      174.51      3.35 o 
   6   0   5       37.62       42.94      2.97 o 
   7   0   5        5.43        7.41      3.01 o 
   0   1   5      199.51      175.35      1.61 o 
   1   1   5      820.64      789.82      3.57 o 
   2   1   5      403.61      409.45      2.62 o 
   3   1   5       47.15       49.59      0.71 o 
   4   1   5       14.33       15.18      0.60 o 
   5   1   5      261.34      280.08      2.63 o 
   6   1   5       95.68      102.14      2.68 o 
   7   1   5        0.38       -0.49      1.36 o 
   0   2   5        0.25        1.00      0.75 o 
   1   2   5      426.37      423.40      2.31 o 
   2   2   5       53.10       55.23      0.73 o 
   3   2   5       82.71       86.38      0.79 o 
   4   2   5       63.67       63.36      0.85 o 
   5   2   5        3.31        4.38      0.60 o 
   6   2   5       36.45       37.67      1.27 o 
   7   2   5        0.89        1.42      1.66 o 
   0   3   5       12.20       14.31      1.16 o 
   1   3   5      149.31      132.76      1.67 o 
   2   3   5       45.87       44.74      0.82 o 
   3   3   5       29.18       32.95      1.18 o 
   4   3   5       12.11       10.03      0.73 o 
   5   3   5       90.62       89.80      1.40 o 
   6   3   5       12.98       11.84      0.87 o 
   7   3   5        3.17        1.53      1.30 o 
   0   4   5       33.50       30.05      1.63 o 
   1   4   5      355.80      341.66      2.44 o 
   2   4   5      823.11      833.18      4.47 o 
   3   4   5       80.64       73.13      1.31 o 
   4   4   5        9.93       11.10      0.89 o 
   5   4   5       51.65       56.06      1.22 o 
   6   4   5        6.79        5.32      0.97 o 
   7   4   5        6.40        5.75      2.33 o 
   0   5   5       86.54       87.66      2.15 o 
   1   5   5      303.64      302.93      2.57 o 
   2   5   5      316.28      320.21      2.56 o 
   3   5   5        0.08        0.03      0.88 o 
   4   5   5       34.38       35.58      1.56 o 
   5   5   5       20.00       22.77      1.15 o 
   6   5   5        8.67        4.93      1.48 o 
   7   5   5       12.88        7.46      3.27 o 
   0   6   5       37.04       34.62      2.02 o 
   1   6   5       48.19       49.45      1.84 o 
   2   6   5       60.55       67.97      1.71 o 
   3   6   5       78.13       84.88      1.78 o 
   4   6   5       37.81       39.66      1.91 o 
   5   6   5        5.32        3.74      1.13 o 
   6   6   5        4.65        2.94      1.10 o 
   7   6   5        1.98        2.40      1.79 o 
   0   7   5       41.99       41.24      2.45 o 
   1   7   5        1.63        2.30      1.52 o 
   2   7   5       50.30       50.43      1.77 o 
   3   7   5        1.48        0.87      1.20 o 
   4   7   5        5.93        6.04      1.46 o 
   5   7   5       10.71        7.25      2.00 o 
   6   7   5        3.05        2.56      1.73 o 
   0   8   5       17.57       17.76      2.48 o 
   1   8   5        4.08        5.15      1.70 o 
   2   8   5        9.40        9.60      1.78 o 
   3   8   5       21.83       23.59      1.72 o 
   4   8   5       22.43       26.07      3.55 o 
   5   8   5       10.08       10.92      1.99 o 
   6   8   5        2.54        1.86      2.30 o 
   0   9   5        0.92        0.33      1.95 o 
   1   9   5       14.82       14.77      1.90 o 
   2   9   5        5.20        6.55      1.74 o 
   3   9   5       12.97        7.93      1.85 o 
   4   9   5       13.54       10.13      3.54 o 
   5   9   5        1.20        1.04      1.75 o 
   0  10   5       42.80       49.77      3.34 o 
   1  10   5        9.65       10.09      2.02 o 
   2  10   5        6.96        6.84      1.91 o 
   3  10   5       17.65       13.14      3.88 o 
   4  10   5        9.21        7.25      2.47 o 
   5  10   5        0.02        1.22      2.13 o 
   0  11   5       21.31       22.63      5.34 o 
   1  11   5        0.80       -0.59      1.75 o 
   2  11   5        1.56       -1.01      1.78 o 
   3  11   5        0.99        0.68      1.77 o 
   4  11   5        0.36        2.28      1.90 o 
   0  12   5        0.41        1.44      2.83 o 
   1  12   5        3.25        0.31      1.93 o 
   2  12   5        1.10        0.08      1.91 o 
   3  12   5        4.50        1.98      2.04 o 
   0  13   5        6.56        5.05      3.42 o 
   1  13   5        2.65       -0.99      2.34 o 
   0   0   6      625.55      599.25      5.53 o 
   1   0   6        0.03        0.38      0.52 o 
   2   0   6      218.20      234.50      2.12 o 
   3   0   6       99.90       98.42      1.65 o 
   4   0   6        1.90        1.54      0.78 o 
   5   0   6       26.71       24.87      1.55 o 
   6   0   6        0.06        0.09      0.93 o 
   7   0   6        1.12        4.21      3.61 o 
   0   1   6       95.25       97.09      1.40 o 
   1   1   6       17.12       15.51      0.48 o 
   2   1   6      315.81      326.02      2.38 o 
   3   1   6      248.01      253.35      1.73 o 
   4   1   6        4.72        4.43      0.37 o 
   5   1   6       39.85       40.43      1.09 o 
   6   1   6       34.65       37.76      1.55 o 
   7   1   6        6.08       10.44      2.72 o 
   0   2   6       68.23       69.01      1.24 o 
   1   2   6      665.04      664.19      3.33 o 
   2   2   6      609.54      629.87      4.71 o 
   3   2   6      116.80      124.62      1.55 o 
   4   2   6       39.67       42.85      1.24 o 
   5   2   6      142.95      145.62      1.84 o 
   6   2   6       23.01       24.84      1.74 o 
   7   2   6        7.26        3.78      1.62 o 
   0   3   6        5.15        4.82      1.06 o 
   1   3   6      196.65      208.77      1.53 o 
   2   3   6       10.40       10.56      0.57 o 
   3   3   6      144.86      155.23      1.41 o 
   4   3   6       35.14       30.97      1.07 o 
   5   3   6        0.44        1.22      0.48 o 
   6   3   6       12.01        9.62      1.40 o 
   7   3   6        5.05        6.00      2.48 o 
   0   4   6       12.45       10.51      1.46 o 
   1   4   6      630.96      621.21      3.71 o 
   2   4   6       91.08      102.79      1.46 o 
   3   4   6       24.62       25.69      1.27 o 
   4   4   6        7.35        6.27      0.68 o 
   5   4   6        3.38        3.44      0.66 o 
   6   4   6       17.60        8.48      2.71 o 
   7   4   6        1.41        2.16      1.75 o 
   0   5   6       65.56       70.40      2.04 o 
   1   5   6      337.44      331.03      2.82 o 
   2   5   6       37.15       38.07      1.18 o 
   3   5   6       15.40       17.36      1.00 o 
   4   5   6       29.98       35.46      1.42 o 
   5   5   6       59.54       60.48      1.53 o 
   6   5   6        2.80        4.19      1.72 o 
   7   5   6        0.47        0.68      1.93 o 
   0   6   6       89.66       96.11      3.10 o 
   1   6   6       37.50       41.57      1.55 o 
   2   6   6      129.31      132.50      2.06 o 
   3   6   6       22.58       24.04      1.41 o 
   4   6   6       15.77       17.84      1.93 o 
   5   6   6        5.74        3.97      1.19 o 
   6   6   6        4.89        5.26      1.79 o 
   0   7   6       47.93       47.69      2.95 o 
   1   7   6       23.55       26.04      1.77 o 
   2   7   6       74.04       78.88      2.02 o 
   3   7   6       23.44       29.16      1.53 o 
   4   7   6       20.85       21.26      1.73 o 
   5   7   6        2.20        1.37      1.26 o 
   6   7   6        3.83        3.00      1.90 o 
   0   8   6      166.45      173.10      4.24 o 
   1   8   6        6.78        9.33      1.78 o 
   2   8   6       11.79       11.41      1.69 o 
   3   8   6        5.54        6.18      1.46 o 
   4   8   6        1.36        0.39      1.33 o 
   5   8   6        1.56        0.74      1.41 o 
   6   8   6        0.09       -0.16      1.56 o 
   0   9   6       21.73       21.91      3.03 o 
   1   9   6       24.90       27.61      2.20 o 
   2   9   6        6.97        5.72      1.73 o 
   3   9   6       12.53        7.89      2.08 o 
   4   9   6        0.81        1.66      1.46 o 
   5   9   6        1.18        5.99      2.32 o 
   0  10   6       13.57        9.00      3.05 o 
   1  10   6       25.34       22.21      2.69 o 
   2  10   6       15.23       13.10      3.42 o 
   3  10   6        6.76        2.79      1.90 o 
   4  10   6        1.73        0.57      1.72 o 
   5  10   6        0.23        2.49      3.00 o 
   0  11   6        1.97        2.57      2.75 o 
   1  11   6        0.49        0.62      1.85 o 
   2  11   6        5.03        2.03      2.01 o 
   3  11   6        0.86       -0.83      1.70 o 
   4  11   6        3.70        3.29      2.08 o 
   0  12   6        4.55       -1.47      2.91 o 
   1  12   6        0.13        2.12      2.03 o 
   2  12   6        4.05        2.26      2.09 o 
   3  12   6        1.35        3.39      2.29 o 
   0  13   6        0.40        0.29      3.25 o 
   1  13   6        1.70        2.27      2.89 o 
   1   0   7      191.03      193.30      1.71 o 
   2   0   7      103.75       97.17      1.11 o 
   3   0   7       89.33       83.88      3.21 o 
   4   0   7        0.77       -0.36      1.92 o 
   5   0   7       25.20       27.35      1.90 o 
   6   0   7       14.63       12.17      2.19 o 
   7   0   7        3.16        3.69      3.85 o 
   0   1   7       18.43       20.03      1.20 o 
   1   1   7      538.38      557.88      3.52 o 
   2   1   7      322.45      328.77      2.08 o 
   3   1   7      235.89      254.06      2.17 o 
   4   1   7       35.85       34.68      1.10 o 
   5   1   7       52.80       53.59      2.41 o 
   6   1   7       20.97       26.55      3.46 o 
   7   1   7        8.08        7.99      2.88 o 
   0   2   7      472.06      473.56      3.24 o 
   1   2   7       12.97       12.23      0.64 o 
   2   2   7       27.99       28.69      0.74 o 
   3   2   7       36.07       35.98      1.38 o 
   4   2   7       95.70       98.51      1.64 o 
   5   2   7       13.35       13.05      1.19 o 
   6   2   7       35.13       37.66      2.56 o 
   7   2   7        0.69       -0.32      2.31 o 
   0   3   7      474.40      472.99      3.94 o 
   1   3   7        6.41        7.00      0.82 o 
   2   3   7      184.21      191.91      1.39 o 
   3   3   7       86.40       86.35      1.51 o 
   4   3   7       82.03       85.09      1.55 o 
   5   3   7       33.18       32.55      1.59 o 
   6   3   7       18.00       15.71      3.03 o 
   7   3   7        0.19       -0.30      2.49 o 
   0   4   7       23.56       23.43      1.28 o 
   1   4   7       30.69       31.58      0.97 o 
   2   4   7       78.11       83.48      1.18 o 
   3   4   7       27.98       30.61      1.19 o 
   4   4   7      106.42      115.85      3.56 o 
   5   4   7       19.70       18.76      0.85 o 
   6   4   7        2.33        1.67      1.51 o 
   7   4   7       12.60        3.44      2.99 o 
   0   5   7      137.59      138.08      2.79 o 
   1   5   7       28.28       28.33      1.27 o 
   2   5   7       31.55       32.91      1.26 o 
   3   5   7        1.52        1.48      0.82 o 
   4   5   7       27.05       26.76      1.19 o 
   5   5   7       25.58       26.95      1.17 o 
   6   5   7        5.86        2.63      1.50 o 
   7   5   7        2.07        2.49      2.05 o 
   0   6   7      183.44      184.60      4.04 o 
   1   6   7       40.98       46.28      1.64 o 
   2   6   7        8.41        7.94      1.18 o 
   3   6   7       78.89       85.56      2.12 o 
   4   6   7        8.82        7.75      1.35 o 
   5   6   7        1.47        1.82      0.67 o 
   6   6   7        5.65        2.68      1.72 o 
   0   7   7       12.35       13.82      2.19 o 
   1   7   7      210.71      223.68      2.79 o 
   2   7   7       47.89       51.24      1.70 o 
   3   7   7        9.29        8.47      1.35 o 
   4   7   7       19.64       20.26      2.55 o 
   5   7   7        5.98        4.62      1.93 o 
   6   7   7        0.45       -0.23      1.51 o 
   0   8   7        4.31        7.35      2.41 o 
   1   8   7       22.11       20.86      1.87 o 
   2   8   7       23.97       23.64      1.80 o 
   3   8   7        6.73        3.36      1.61 o 
   4   8   7        6.71        4.42      1.56 o 
   5   8   7        5.93        3.97      2.28 o 
   6   8   7        5.69        7.31      2.26 o 
   0   9   7       97.32      108.51      4.30 o 
   1   9   7        0.74        1.88      1.69 o 
   2   9   7        6.43        7.08      1.81 o 
   3   9   7        2.42        1.84      1.56 o 
   4   9   7        1.66        1.90      1.55 o 
   5   9   7        0.96       -0.47      2.21 o 
   0  10   7        5.20        3.45      2.80 o 
   1  10   7        3.72        2.15      2.06 o 
   2  10   7        9.59        3.41      1.80 o 
   3  10   7        3.30        2.36      1.91 o 
   4  10   7        0.13       -0.57      1.95 o 
   0  11   7        1.80        1.35      3.69 o 
   1  11   7        6.28        4.04      2.19 o 
   2  11   7        2.36        2.08      1.82 o 
   3  11   7        4.21        1.36      1.93 o 
   4  11   7        0.79        2.07      1.84 o 
   0  12   7        0.04       -1.98      3.07 o 
   1  12   7        5.87        6.99      2.40 o 
   2  12   7        1.23        3.02      2.12 o 
   0   0   8      175.37      170.95      2.09 o 
   1   0   8        4.93        6.32      0.69 o 
   2   0   8      116.60      135.87      1.60 o 
   3   0   8       92.31       92.44      3.22 o 
   4   0   8      368.73      399.89      6.81 o 
   5   0   8       36.74       35.03      3.37 o 
   6   0   8       43.01       54.77     11.55 o 
   7   0   8        0.10       -2.58      4.02 o 
   0   1   8       20.12       21.10      1.46 o 
   1   1   8       16.08       14.84      0.59 o 
   2   1   8       28.45       32.39      0.94 o 
   3   1   8      143.81      145.00      1.70 o 
   4   1   8       90.71       91.07      2.64 o 
   5   1   8       13.29       17.91      2.37 o 
   6   1   8        0.11        0.35      2.14 o 
   7   1   8       14.07       15.54      5.11 o 
   0   2   8       50.75       56.24      1.42 o 
   1   2   8      179.55      183.83      1.55 o 
   2   2   8        7.61        6.71      0.61 o 
   3   2   8       35.65       35.47      1.38 o 
   4   2   8      186.85      195.89      2.22 o 
   5   2   8       44.34       43.48      2.32 o 
   6   2   8        0.79        0.57      1.17 o 
   7   2   8        0.05        0.39      2.65 o 
   0   3   8      205.92      219.91      2.83 o 
   1   3   8       24.30       26.04      0.98 o 
   2   3   8       53.98       54.65      0.86 o 
   3   3   8        0.98        0.32      0.60 o 
   4   3   8       73.25       73.82      1.47 o 
   5   3   8        1.68        1.02      0.77 o 
   6   3   8       10.56        3.47      1.64 o 
   7   3   8        8.19       10.91      5.59 o 
   0   4   8      124.88      143.53      2.15 o 
   1   4   8       81.64       90.53      1.47 o 
   2   4   8       16.54       18.31      0.89 o 
   3   4   8       26.41       28.00      1.33 o 
   4   4   8       86.19      101.05      2.35 o 
   5   4   8       31.81       34.80      1.47 o 
   6   4   8       14.76        6.56      2.77 o 
   7   4   8        3.64        1.84      3.22 o 
   0   5   8      122.61      123.16      2.42 o 
   1   5   8       38.72       36.76      1.18 o 
   2   5   8        9.74       10.19      1.09 o 
   3   5   8       13.50       14.60      0.80 o 
   4   5   8       15.65       16.79      2.14 o 
   5   5   8       10.58        5.19      1.50 o 
   6   5   8       21.23       12.60      3.14 o 
   0   6   8      233.16      251.34      3.58 o 
   1   6   8       21.79       22.13      1.36 o 
   2   6   8       13.75       15.36      1.20 o 
   3   6   8        7.19        7.76      1.12 o 
   4   6   8       17.41       14.61      1.96 o 
   5   6   8       19.58       15.31      3.43 o 
   6   6   8        0.12       -0.40      1.91 o 
   0   7   8      152.83      156.29      6.15 o 
   1   7   8       12.61       12.26      1.45 o 
   2   7   8      135.94      152.34      2.38 o 
   3   7   8       24.28       28.36      1.70 o 
   4   7   8       13.69       14.64      2.80 o 
   5   7   8        8.49        4.60      2.10 o 
   6   7   8        0.69        0.34      1.45 o 
   0   8   8       88.60       95.32      3.19 o 
   1   8   8       15.24       16.26      1.59 o 
   2   8   8        7.29        7.23      1.43 o 
   3   8   8        5.29        2.59      1.44 o 
   4   8   8        1.72        0.60      1.20 o 
   5   8   8        0.55       -2.39      2.55 o 
   0   9   8        1.66        1.55      2.95 o 
   1   9   8        9.71       10.71      1.81 o 
   2   9   8       23.29       21.24      3.36 o 
   3   9   8       35.36       43.81      2.50 o 
   4   9   8        0.18        0.80      1.41 o 
   5   9   8        0.55        2.99      2.50 o 
   0  10   8        0.00       -0.36      2.47 o 
   1  10   8        1.73        1.45      1.71 o 
   2  10   8        9.76        1.41      1.72 o 
   3  10   8        6.11        1.39      1.71 o 
   4  10   8        0.22       -1.12      2.22 o 
   0  11   8        0.06       -0.95      2.53 o 
   1  11   8        1.10       -0.02      1.64 o 
   2  11   8       12.54        6.31      2.47 o 
   3  11   8        3.90       -0.11      1.60 o 
   0  12   8        0.68        2.49      3.00 o 
   1  12   8        2.60        3.50      2.38 o 
   2  12   8        0.15        1.23      2.27 o 
   1   0   9      179.12      189.98      1.88 o 
   2   0   9       48.26       47.64      0.77 o 
   3   0   9      249.30      262.80      5.85 o 
   4   0   9       89.76      102.29      4.49 o 
   5   0   9        0.44        1.14      2.60 o 
   6   0   9        0.47       -0.77      3.48 o 
   7   0   9        0.02        0.76      3.87 o 
   0   1   9      584.74      651.74      5.47 o 
   1   1   9      184.14      191.32      1.38 o 
   2   1   9        7.56        8.20      0.99 o 
   3   1   9       83.91       98.32      2.85 o 
   4   1   9      163.21      181.95      3.92 o 
   5   1   9       44.59       53.09      2.96 o 
   6   1   9        2.25        1.84      2.11 o 
   7   1   9       10.89        2.35      3.35 o 
   0   2   9       11.99       12.84      1.21 o 
   1   2   9       10.04       10.32      0.76 o 
   2   2   9       18.42       18.87      0.76 o 
   3   2   9       15.68       17.29      0.84 o 
   4   2   9      122.02      126.12      2.96 o 
   5   2   9       29.57       31.07      2.44 o 
   6   2   9       24.92       31.71      7.01 o 
   7   2   9        6.72        1.86      2.73 o 
   0   3   9       25.81       25.21      1.17 o 
   1   3   9      134.83      134.79      1.39 o 
   2   3   9       16.72       15.00      0.66 o 
   3   3   9        4.12        5.33      1.21 o 
   4   3   9       93.28       99.81      2.34 o 
   5   3   9       16.22       12.36      1.68 o 
   6   3   9        2.08        1.06      1.36 o 
   7   3   9        3.48        3.35      2.87 o 
   0   4   9      129.61      121.36      2.72 o 
   1   4   9        2.21        2.03      0.88 o 
   2   4   9       63.15       66.37      1.24 o 
   3   4   9       68.09       67.93      2.62 o 
   4   4   9        5.98        5.96      1.31 o 
   5   4   9        1.39        0.88      0.95 o 
   6   4   9        3.49        1.25      1.32 o 
   0   5   9       83.79       77.73      2.04 o 
   1   5   9       13.15       14.41      1.27 o 
   2   5   9        2.35        3.10      0.95 o 
   3   5   9       20.05       19.51      1.43 o 
   4   5   9       18.36       23.83      1.67 o 
   5   5   9        1.63        1.58      1.25 o 
   6   5   9        0.56        0.67      1.94 o 
   0   6   9       70.07       68.06      2.23 o 
   1   6   9       29.87       28.61      1.49 o 
   2   6   9       93.22       95.21      1.67 o 
   3   6   9        8.91        8.92      0.88 o 
   4   6   9        0.08        0.83      0.77 o 
   5   6   9        0.93       -0.52      1.25 o 
   6   6   9        2.37        1.15      1.73 o 
   0   7   9        0.10       -0.64      1.71 o 
   1   7   9       13.80       14.23      1.45 o 
   2   7   9        2.48        2.90      1.15 o 
   3   7   9        1.77        1.20      1.06 o 
   4   7   9        0.22        0.54      0.93 o 
   5   7   9        0.06       -0.01      1.73 o 
   6   7   9        1.93        3.80      2.55 o 
   0   8   9       20.58       21.58      2.39 o 
   1   8   9       10.45        7.20      1.60 o 
   2   8   9        2.40        3.00      1.54 o 
   3   8   9       61.06       67.36      2.14 o 
   4   8   9        5.27        2.02      1.38 o 
   5   8   9        0.13        1.00      2.01 o 
   0   9   9        5.83        5.20      2.09 o 
   1   9   9       12.98       10.46      2.06 o 
   2   9   9       29.97       31.08      5.12 o 
   3   9   9        6.03        2.43      1.67 o 
   4   9   9        0.22        2.55      2.53 o 
   5   9   9        4.95       12.76      5.42 o 
   0  10   9        0.70       -2.11      2.17 o 
   1  10   9        1.44        1.53      1.74 o 
   2  10   9       12.10        5.46      2.26 o 
   3  10   9        2.06       -0.51      1.73 o 
   4  10   9        1.71        1.87      2.86 o 
   0  11   9        0.30        0.78      2.32 o 
   1  11   9        0.33        0.20      1.61 o 
   2  11   9        0.83       -0.25      1.78 o 
   3  11   9        5.61        2.33      2.20 o 
   0  12   9        0.51        1.94      2.64 o 
   1  12   9        4.92        3.54      2.34 o 
   0   0  10      147.14      131.31      2.61 o 
   1   0  10      255.18      250.88      2.33 o 
   2   0  10        1.02        1.37      0.52 o 
   3   0  10        2.94        3.48      2.64 o 
   4   0  10       13.89       15.31      3.33 o 
   5   0  10        3.00        2.84      2.91 o 
   6   0  10       20.65        0.96      3.81 o 
   7   0  10        0.09        1.52      5.03 o 
   0   1  10      190.72      188.76      2.13 o 
   1   1  10       12.39       13.90      0.73 o 
   2   1  10        5.36        5.49      0.41 o 
   3   1  10       61.02       64.33      2.90 o 
   4   1  10      110.19      124.06      3.54 o 
   5   1  10       12.72        9.78      2.42 o 
   6   1  10        0.57        0.75      2.09 o 
   7   1  10        0.28       -1.05      3.26 o 
   0   2  10       43.51       48.64      1.56 o 
   1   2  10       18.27       20.18      1.11 o 
   2   2  10        6.61        5.67      0.59 o 
   3   2  10        0.84        1.38      0.67 o 
   4   2  10       19.74       18.71      1.00 o 
   5   2  10       10.77        5.81      1.56 o 
   6   2  10        1.12       -0.26      2.02 o 
   7   2  10        6.85       13.07      7.11 o 
   0   3  10       92.43       95.75      2.07 o 
   1   3  10       26.75       29.02      0.89 o 
   2   3  10       48.20       46.86      1.73 o 
   3   3  10      115.04      122.71      2.76 o 
   4   3  10        5.62        3.63      0.67 o 
   5   3  10        8.14        4.20      1.45 o 
   6   3  10       10.83        3.78      2.94 o 
   0   4  10        0.38        0.20      1.09 o 
   1   4  10       50.25       49.44      1.28 o 
   2   4  10        4.11        4.20      0.84 o 
   3   4  10       20.27       20.25      1.23 o 
   4   4  10        9.16        8.81      1.38 o 
   5   4  10        1.93       -0.27      0.93 o 
   6   4  10        7.26        7.82      4.81 o 
   0   5  10        0.45        0.35      1.26 o 
   1   5  10       45.88       40.11      1.42 o 
   2   5  10        7.94        7.54      1.04 o 
   3   5  10       45.31       40.26      1.51 o 
   4   5  10       27.53       21.33      3.28 o 
   5   5  10        1.05        0.58      1.08 o 
   6   5  10        5.12        2.95      2.72 o 
   0   6  10        0.48        0.12      1.37 o 
   1   6  10       12.01       12.69      1.37 o 
   2   6  10       51.78       54.55      1.40 o 
   3   6  10       14.38       12.17      0.86 o 
   4   6  10        5.02        3.75      1.22 o 
   5   6  10        0.71        1.40      1.38 o 
   6   6  10        1.07        1.44      2.56 o 
   0   7  10        3.56        5.06      1.93 o 
   1   7  10       11.88       14.19      1.39 o 
   2   7  10       18.29       16.77      1.50 o 
   3   7  10       18.59       18.93      1.72 o 
   4   7  10        0.54        1.59      1.58 o 
   5   7  10        4.33        2.55      1.89 o 
   0   8  10       28.23       32.43      2.54 o 
   1   8  10       12.28       11.50      1.52 o 
   2   8  10        3.74        3.01      1.32 o 
   3   8  10       17.62        8.34      3.12 o 
   4   8  10        2.64        1.89      1.43 o 
   5   8  10        1.41        1.26      2.09 o 
   0   9  10        1.45       -0.39      1.89 o 
   1   9  10        0.24        0.59      1.33 o 
   2   9  10       19.34       15.50      2.85 o 
   3   9  10        3.52        4.18      2.20 o 
   4   9  10        0.13        0.47      2.05 o 
   0  10  10        2.26        2.64      2.24 o 
   1  10  10        3.77        3.35      1.70 o 
   2  10  10        0.37        0.02      1.57 o 
   3  10  10        2.63        1.50      1.76 o 
   0  11  10        1.05        2.65      2.44 o 
   1  11  10        0.32        1.30      1.85 o 
   2  11  10        0.22        3.06      1.93 o 
   1   0  11      171.10      160.19      1.80 o 
   2   0  11       57.07       59.27      1.97 o 
   3   0  11        9.37        8.59      2.69 o 
   4   0  11       56.03       61.28      3.81 o 
   5   0  11       14.78       -0.21      3.28 o 
   6   0  11       13.58        0.28      3.81 o 
   0   1  11      184.50      181.68      2.24 o 
   1   1  11       12.39       11.43      0.73 o 
   2   1  11        3.53        3.86      0.46 o 
   3   1  11       91.55       91.45      2.45 o 
   4   1  11       10.28       10.75      2.27 o 
   5   1  11        1.51        0.86      2.01 o 
   6   1  11        1.87       -0.23      2.08 o 
   0   2  11       59.82       64.09      1.81 o 
   1   2  11       18.89       19.20      1.04 o 
   2   2  11        2.62        2.62      0.49 o 
   3   2  11       24.95       27.36      1.30 o 
   4   2  11       24.82       19.82      1.47 o 
   5   2  11        2.26        3.23      2.51 o 
   6   2  11        7.80        1.03      2.35 o 
   0   3  11      168.36      163.46      2.50 o 
   1   3  11       31.02       34.85      1.15 o 
   2   3  11       95.82       92.64      1.49 o 
   3   3  11       10.27        9.50      1.16 o 
   4   3  11       26.17       16.05      5.89 o 
   5   3  11        1.58        2.00      1.21 o 
   6   3  11        5.55        0.82      3.62 o 
   0   4  11       28.02       28.23      1.77 o 
   1   4  11       16.64       18.43      1.23 o 
   2   4  11       59.99       55.84      2.05 o 
   3   4  11        1.76        2.86      0.98 o 
   4   4  11        6.10        7.17      1.75 o 
   5   4  11        5.36        1.30      1.39 o 
   6   4  11        1.24        0.99      2.86 o 
   0   5  11      113.00      117.74      2.59 o 
   1   5  11       16.07       15.01      1.40 o 
   2   5  11       24.33       28.18      1.24 o 
   3   5  11       18.97       17.39      1.33 o 
   4   5  11       17.79       12.06      3.40 o 
   5   5  11       18.79       14.88      4.20 o 
   6   5  11        1.68        2.41      3.18 o 
   0   6  11       71.94       73.53      2.46 o 
   1   6  11       78.85       84.48      1.72 o 
   2   6  11        7.06        5.46      1.08 o 
   3   6  11        1.92        0.77      0.70 o 
   4   6  11        1.04        0.81      1.71 o 
   5   6  11        3.89        2.61      2.13 o 
   0   7  11        0.04        0.54      1.45 o 
   1   7  11        8.14        7.75      1.28 o 
   2   7  11        7.33        6.56      1.46 o 
   3   7  11        4.76        3.13      0.89 o 
   4   7  11        1.23        2.89      1.88 o 
   5   7  11        0.19        1.17      1.75 o 
   0   8  11        0.81        2.28      1.79 o 
   1   8  11        2.05        2.24      1.28 o 
   2   8  11        8.72        6.05      1.89 o 
   3   8  11        2.91        1.76      1.39 o 
   4   8  11        2.04        1.36      1.97 o 
   0   9  11        0.12       -0.19      1.77 o 
   1   9  11        3.10        3.89      1.53 o 
   2   9  11        7.74        6.65      2.08 o 
   3   9  11        3.23        1.04      1.56 o 
   4   9  11        1.44       -0.72      2.10 o 
   0  10  11       14.42       14.46      4.58 o 
   1  10  11        0.39        0.45      1.47 o 
   2  10  11        6.32        5.32      1.96 o 
   3  10  11        2.11        0.62      2.00 o 
   0  11  11        1.65        1.92      2.42 o 
   1  11  11        0.14        3.24      2.05 o 
   2  11  11        1.87        2.80      1.66 o 
   0   0  12      222.77      215.04      3.68 o 
   1   0  12       37.69       41.28      1.40 o 
   2   0  12       28.03       29.53      1.00 o 
   3   0  12        8.33       12.11      3.16 o 
   4   0  12        1.29        0.10      4.04 o 
   5   0  12        7.19        6.13      5.79 o 
   6   0  12        6.25       -1.34      4.20 o 
   0   1  12        0.68        0.33      0.86 o 
   1   1  12       28.00       27.38      1.00 o 
   2   1  12       41.57       38.95      0.90 o 
   3   1  12       27.54       25.20      1.59 o 
   4   1  12        0.31       -0.55      2.16 o 
   5   1  12        1.08        4.44      2.87 o 
   6   1  12        0.85        0.96      2.88 o 
   0   2  12       55.54       61.12      1.81 o 
   1   2  12       35.03       35.16      1.08 o 
   2   2  12      121.29      125.88      2.34 o 
   3   2  12        2.12        1.68      0.75 o 
   4   2  12       15.37        7.86      2.37 o 
   5   2  12        3.83        3.33      2.64 o 
   6   2  12        1.52       -0.36      2.78 o 
   0   3  12      277.28      284.53      4.01 o 
   1   3  12      160.66      155.11      2.21 o 
   2   3  12       54.28       58.02      1.44 o 
   3   3  12       15.95       14.09      1.10 o 
   4   3  12        1.69        0.23      0.49 o 
   5   3  12        8.30        4.92      2.60 o 
   6   3  12        1.07       -3.34      3.41 o 
   0   4  12       59.34       63.20      2.00 o 
   1   4  12      179.33      184.98      2.56 o 
   2   4  12        8.28        8.22      0.84 o 
   3   4  12       34.22       38.01      2.16 o 
   4   4  12        0.02        0.98      1.07 o 
   5   4  12        0.36       -2.72      2.72 o 
   6   4  12        3.55        3.43      3.24 o 
   0   5  12       20.02       21.54      1.76 o 
   1   5  12       34.18       33.96      1.45 o 
   2   5  12       65.21       68.59      1.86 o 
   3   5  12        6.67        4.62      1.10 o 
   4   5  12        1.04        0.37      1.30 o 
   5   5  12        2.97        2.37      2.09 o 
   0   6  12       35.50       37.97      2.20 o 
   1   6  12       29.39       30.43      1.45 o 
   2   6  12       13.97       18.66      1.07 o 
   3   6  12       20.60       18.54      2.14 o 
   4   6  12        7.75        5.78      2.06 o 
   5   6  12        0.41        1.63      1.58 o 
   0   7  12       23.61       23.95      2.31 o 
   1   7  12        4.75        4.22      1.29 o 
   2   7  12       10.98        9.31      1.38 o 
   3   7  12        4.81        0.90      1.51 o 
   4   7  12        0.92       -0.41      1.74 o 
   5   7  12        2.62        1.90      2.08 o 
   0   8  12        0.32        0.57      2.02 o 
   1   8  12        4.40        2.34      1.36 o 
   2   8  12        2.74        3.75      1.40 o 
   3   8  12        4.54        4.98      2.32 o 
   4   8  12        3.58        2.60      2.11 o 
   0   9  12       19.74       16.70      5.20 o 
   1   9  12       17.24       16.78      2.72 o 
   2   9  12        2.37        3.21      1.58 o 
   3   9  12        2.74        4.48      2.16 o 
   0  10  12        0.67        1.17      2.37 o 
   1  10  12        0.14        2.02      2.06 o 
   2  10  12        0.66       -0.75      1.55 o 
   0  11  12        0.12        1.21      2.89 o 
   1   0  13       47.37       47.96      1.75 o 
   2   0  13       40.69       43.12      1.21 o 
   3   0  13        0.17        0.90      2.95 o 
   4   0  13        0.22        3.28      3.68 o 
   5   0  13        2.99        0.38      3.58 o 
   6   0  13        0.39       -2.12      4.61 o 
   0   1  13       53.79       53.00      2.03 o 
   1   1  13      182.27      188.99      1.79 o 
   2   1  13      141.62      144.65      2.04 o 
   3   1  13       39.83       31.21      2.39 o 
   4   1  13        2.49        1.24      1.98 o 
   5   1  13        4.78        6.49      3.59 o 
   6   1  13        0.37        1.29      3.30 o 
   0   2  13        0.17        1.90      1.13 o 
   1   2  13      109.73      110.52      1.66 o 
   2   2  13       42.05       43.94      1.24 o 
   3   2  13       27.40       24.87      2.02 o 
   4   2  13        2.09        0.52      1.88 o 
   5   2  13        1.39       -0.06      2.30 o 
   6   2  13        1.66        2.53      3.33 o 
   0   3  13       68.55       69.41      2.28 o 
   1   3  13      112.20      116.33      2.17 o 
   2   3  13       36.08       36.85      1.15 o 
   3   3  13       51.78       52.24      3.23 o 
   4   3  13        0.60        1.78      1.13 o 
   5   3  13        3.03        2.79      2.56 o 
   0   4  13        0.84        0.85      1.21 o 
   1   4  13        8.63        9.76      1.26 o 
   2   4  13        9.72        9.40      0.83 o 
   3   4  13        1.45        0.28      0.94 o 
   4   4  13        7.31        8.63      1.98 o 
   5   4  13        4.22        6.68      3.04 o 
   0   5  13       21.58       22.42      1.78 o 
   1   5  13       11.93       10.29      1.15 o 
   2   5  13       19.43       25.31      2.25 o 
   3   5  13        0.51        1.42      1.18 o 
   4   5  13        0.66        0.89      1.14 o 
   5   5  13        4.51        0.23      2.41 o 
   0   6  13       63.21       68.01      2.41 o 
   1   6  13       27.66       33.29      1.76 o 
   2   6  13        7.40        5.99      1.02 o 
   3   6  13        5.87        4.58      1.23 o 
   4   6  13        0.73        1.15      1.74 o 
   5   6  13        1.88        2.53      2.97 o 
   0   7  13        5.56        7.06      2.04 o 
   1   7  13       10.23       10.07      1.52 o 
   2   7  13        2.90        2.90      1.13 o 
   3   7  13        1.99        4.05      2.52 o 
   4   7  13        0.38       -0.15      1.69 o 
   0   8  13        0.14       -0.76      2.61 o 
   1   8  13        5.47        4.95      1.58 o 
   2   8  13        6.54        6.28      1.74 o 
   3   8  13        6.71        5.31      2.41 o 
   4   8  13        1.34        1.44      2.15 o 
   0   9  13        0.04        0.56      1.92 o 
   1   9  13        1.46        2.29      1.48 o 
   2   9  13        1.98        4.23      2.03 o 
   3   9  13        4.16        8.67      2.59 o 
   0  10  13        0.55        3.21      3.45 o 
   1  10  13        1.83        4.46      1.88 o 
   0   0  14       36.93       36.09      2.38 o 
   1   0  14      156.04      164.35      2.39 o 
   2   0  14        4.28        4.99      0.81 o 
   3   0  14        1.70        2.17      2.62 o 
   4   0  14        1.87        1.48      2.88 o 
   5   0  14        1.84        3.19      3.75 o 
   0   1  14        0.95        2.08      1.23 o 
   1   1  14        1.03        0.86      0.73 o 
   2   1  14       32.68       34.53      0.99 o 
   3   1  14        3.77        1.73      0.56 o 
   4   1  14        4.84        3.36      2.22 o 
   5   1  14        0.86        1.85      2.81 o 
   0   2  14        5.51        5.40      1.52 o 
   1   2  14       58.23       64.35      1.43 o 
   2   2  14        7.52        5.78      0.70 o 
   3   2  14       40.43       37.54      2.68 o 
   4   2  14        5.68        6.67      2.45 o 
   5   2  14        8.71        8.51      4.56 o 
   0   3  14        8.46        7.76      2.02 o 
   1   3  14       15.06       14.74      1.13 o 
   2   3  14        1.42        1.57      0.64 o 
   3   3  14        5.30        4.55      1.22 o 
   4   3  14        0.74        0.91      2.06 o 
   5   3  14        1.89        0.01      2.11 o 
   0   4  14        7.30        7.05      2.04 o 
   1   4  14       22.46       22.95      2.19 o 
   2   4  14       74.98       76.79      3.37 o 
   3   4  14       11.20       10.81      3.06 o 
   4   4  14        1.70        7.95      3.51 o 
   5   4  14        4.84        4.98      3.36 o 
   0   5  14        1.12        0.62      1.46 o 
   1   5  14       21.86       23.44      1.68 o 
   2   5  14        6.37        5.61      1.19 o 
   3   5  14       14.42       10.98      2.60 o 
   4   5  14        0.00        4.44      2.25 o 
   5   5  14        0.12       -1.23      2.97 o 
   0   6  14        1.72        1.77      1.67 o 
   1   6  14        5.45        6.13      1.24 o 
   2   6  14        4.38        4.15      1.06 o 
   3   6  14       14.41       15.15      4.06 o 
   4   6  14        3.37        3.02      1.78 o 
   0   7  14        1.09        3.00      1.94 o 
   1   7  14        3.51        2.04      1.29 o 
   2   7  14       10.03       10.18      2.26 o 
   3   7  14        4.85        3.94      2.28 o 
   4   7  14        0.63        3.46      1.93 o 
   0   8  14        2.05        2.55      2.36 o 
   1   8  14        0.46       -0.19      1.32 o 
   2   8  14        1.90        2.81      1.80 o 
   3   8  14        0.81        2.47      2.33 o 
   0   9  14       11.91       11.29      2.66 o 
   1   9  14        2.45        3.61      1.59 o 
   2   9  14        2.24        4.89      2.63 o 
   1   0  15       28.63       31.23      1.79 o 
   2   0  15        0.10       -0.06      0.76 o 
   3   0  15       20.34        6.13      7.06 o 
   4   0  15        2.27       -0.53      3.40 o 
   5   0  15        7.48        6.04      7.68 o 
   0   1  15        0.67        0.69      1.23 o 
   1   1  15       20.42       21.16      1.08 o 
   2   1  15       32.23       30.64      1.18 o 
   3   1  15        3.20        1.83      2.07 o 
   4   1  15        0.98        0.55      2.54 o 
   5   1  15        0.81        4.09      3.06 o 
   0   2  15        0.00        1.11      1.17 o 
   1   2  15       30.01       31.62      1.35 o 
   2   2  15        3.13        2.87      0.65 o 
   3   2  15        7.38        5.36      1.20 o 
   4   2  15        0.06       -0.05      2.18 o 
   5   2  15        1.33        3.86      2.83 o 
   0   3  15        5.94        5.07      1.80 o 
   1   3  15       23.52       24.87      1.79 o 
   2   3  15        3.76        3.40      0.86 o 
   3   3  15        2.40        1.49      0.98 o 
   4   3  15        1.57        1.94      2.42 o 
   5   3  15        0.27        0.23      2.58 o 
   0   4  15       14.23       14.79      2.38 o 
   1   4  15        5.50        5.16      1.36 o 
   2   4  15        8.39        5.15      1.11 o 
   3   4  15        9.18        7.30      2.82 o 
   4   4  15        0.10        0.85      2.49 o 
   0   5  15        3.96        5.61      2.33 o 
   1   5  15        3.17        2.16      1.33 o 
   2   5  15        1.16        1.47      1.25 o 
   3   5  15        4.11        2.54      1.68 o 
   4   5  15        6.47        4.16      3.10 o 
   0   6  15       14.29       17.71      2.17 o 
   1   6  15        4.49        5.29      1.50 o 
   2   6  15        4.15        4.53      1.78 o 
   3   6  15        0.37        0.78      1.35 o 
   4   6  15        0.33        0.19      2.19 o 
   0   7  15        0.03        0.80      1.90 o 
   1   7  15        1.90        2.92      1.25 o 
   2   7  15       15.50       14.18      2.79 o 
   3   7  15        3.15        3.22      1.97 o 
   0   8  15        0.05        1.94      2.36 o 
   1   8  15        4.37        2.35      1.44 o 
   2   8  15        0.31        0.83      2.06 o 
   0   9  15        0.08        1.91      2.59 o 
   0   0  16        8.24        9.68      2.65 o 
   1   0  16        0.08        0.62      1.30 o 
   2   0  16        0.11       -0.29      0.93 o 
   3   0  16        2.31        2.40      4.22 o 
   4   0  16        0.00        1.70      3.62 o 
   0   1  16       10.88       10.36      1.69 o 
   1   1  16       18.71       16.85      1.64 o 
   2   1  16       22.97       24.64      2.31 o 
   3   1  16        8.56        6.33      3.25 o 
   4   1  16        0.28        1.18      2.56 o 
   0   2  16        2.23        1.88      1.39 o 
   1   2  16        3.68        4.11      0.98 o 
   2   2  16        2.84        2.34      0.93 o 
   3   2  16        4.67        6.22      2.72 o 
   4   2  16        2.02        0.54      2.18 o 
   0   3  16        0.57        1.13      1.68 o 
   1   3  16        1.79        2.04      1.04 o 
   2   3  16        4.33        4.64      1.39 o 
   3   3  16        0.08       -0.39      2.26 o 
   4   3  16        3.49        4.52      2.86 o 
   0   4  16        0.13       -0.25      1.72 o 
   1   4  16        2.14        2.62      1.09 o 
   2   4  16        3.02        0.79      1.68 o 
   3   4  16        0.58       -0.71      1.73 o 
   4   4  16        0.54        5.43      3.21 o 
   0   5  16        0.56        0.89      1.89 o 
   1   5  16        0.41       -0.62      1.31 o 
   2   5  16        5.74        4.22      2.22 o 
   3   5  16        3.27        4.24      2.28 o 
   0   6  16        0.12        1.83      2.15 o 
   1   6  16        9.49        9.84      2.82 o 
   2   6  16        0.64        0.67      2.01 o 
   3   6  16        0.89       -0.69      2.15 o 
   0   7  16        0.88        0.76      2.09 o 
   1   7  16        6.45        5.02      1.56 o 
   2   7  16        0.25        2.13      2.01 o 
   0   8  16        0.07        3.02      2.54 o 
   1   8  16        2.12        1.63      1.75 o 
   1   0  17        3.44        2.62      1.28 o 
   2   0  17       11.44       14.83      3.43 o 
   3   0  17       16.49       15.05      6.67 o 
   4   0  17        0.69        2.40      3.71 o 
   0   1  17        1.55        1.88      1.38 o 
   1   1  17        3.33        2.73      0.95 o 
   2   1  17        1.13        1.29      1.00 o 
   3   1  17        5.47        8.21      3.61 o 
   4   1  17        0.39        0.64      2.35 o 
   0   2  17        1.30        1.80      1.57 o 
   1   2  17        0.45        1.38      0.98 o 
   2   2  17        9.15       10.93      1.48 o 
   3   2  17        6.13        3.75      2.26 o 
   4   2  17        3.08        4.53      3.27 o 
   0   3  17        0.02       -0.21      1.26 o 
   1   3  17        0.02        0.53      1.10 o 
   2   3  17        0.62        2.34      1.50 o 
   3   3  17        0.09        1.72      2.81 o 
   0   4  17        1.10        1.56      1.89 o 
   1   4  17        1.36        1.72      1.10 o 
   2   4  17        1.12        1.65      1.54 o 
   3   4  17        7.63       10.28      3.13 o 
   0   5  17        0.04       -0.89      1.99 o 
   1   5  17        0.04        1.87      1.53 o 
   2   5  17        0.13       -0.06      1.59 o 
   3   5  17        2.25        5.05      3.34 o 
   0   6  17        0.17       -0.08      2.00 o 
   1   6  17        1.17        1.77      1.94 o 
   2   6  17        1.75        2.13      2.33 o 
   0   7  17        0.16        0.98      2.53 o 
   1   7  17        1.57        4.57      2.71 o 
   0   0  18       18.16       22.51      7.23 o 
   1   0  18        0.05        0.08      1.34 o 
   2   0  18        8.53        9.17      3.07 o 
   3   0  18        4.09        7.71      4.58 o 
   0   1  18        3.85        4.58      1.55 o 
   1   1  18        4.29        4.07      1.32 o 
   2   1  18        5.94       11.93      2.19 o 
   3   1  18        0.86        1.34      2.58 o 
   0   2  18        1.54        1.77      1.65 o 
   1   2  18        0.13        0.21      1.01 o 
   2   2  18        1.65        3.50      2.10 o 
   3   2  18        9.06        9.30      2.77 o 
   0   3  18        0.11       -1.33      1.57 o 
   1   3  18        2.36        4.31      1.52 o 
   2   3  18        1.30        7.29      2.49 o 
   3   3  18        4.93        9.59      3.39 o 
   0   4  18        1.41        0.66      1.45 o 
   1   4  18        1.97        4.16      1.72 o 
   2   4  18        0.12        2.20      1.65 o 
   0   5  18        3.62        6.85      2.10 o 
   1   5  18        0.22        2.81      1.67 o 
   1   0  19        1.23        3.49      2.06 o 
   2   0  19        0.08        1.95      5.51 o 
   0   1  19        0.06       -0.66      1.43 o 
   1   1  19        4.73        3.77      1.41 o 
   2   1  19        2.29        5.21      3.12 o 
   0   2  19        0.38        5.12      1.85 o 
   1   2  19        1.22        4.02      1.65 o 
   2   2  19        0.04       -0.20      1.71 o 
   0   3  19       17.09       19.81      2.45 o 
   1   3  19        0.33        2.40      1.94 o 
   0   4  19        1.01       -0.25      1.72 o 
                                                 
